# Supplementary material for: Zonisamide promotes survival of human‐induced pluripotent stem cell‐derived dopaminergic neurons in the striatum of female rats
Source: J Neurosci Res. 2020 Jun 7;98(8):1575–87. doi: 10.1002/jnr.24668 (PMC7497107; doi:10.1002/jnr.24668)
Supplement: Supplementary file 1 — Table S1. List of antibodies [file JNR-98-1575-s001.xlsx]

## Sheet: Primary antibodies
Name of antibody	Immunogen	Manufacturer, catalog number, RRID, species, monoclonal or polyclonal	Concentration
Tyrosine hydroxylase (TH)	Denatured tyrosine hydroxylase from rat pheochromocytoma	Merck, AB152, AB_390204, rabbit, polyclonal	1:1000
Tyrosine hydroxylase (TH)	Tyrosine hydroxylase purified from PC12 cells	Merck, MAB318, AB_2201528, mouse, monoclonal	1:1000
Tyrosine hydroxylase (TH)	Native tyrosine hydroxylase from rat pheochromocytoma	Merck, AB1542, AB_90755, sheep, polyclonal
Nuclear receptor related-1 protein (NURR1)		Gift from KAN Research Institute, rat	1:1000
Forkhead box protein A2 (FOXA2)	E. coli-derived recombinant human HNF‑3 beta /FoxA2, Met242-Ser457	R&D, AF2400, AB_2294104, goat, polyclonal	1:500
Human Nuclear Antigen (HNA)		Merck, MAB1281, AB_94090, mouse, monoclonal	1:500
KI67	Prokaryotic recombinant fusion protein corresponding to a 1086 bp Ki67 motif-containing cDNA fragment	Novo CASTRA, NCL-ki67P, AB_442102, rabbit, polyclonal	1:1000
Dopamine- and cAMP-Regulated Phosphoprotein, Mr 32 kDa (DARPP-32)	E. coli-derived recombinant human DARPP-32, Ala51-Thr204	R&D, MAB4230, AB_2169021, rat, monoclonal	1:100
Choline acetyltransferase (CHAT)	Conjugated to KLH; corresponding to amino acids 167-188 of pig choline acetyltransferase.	Abcam, Ab18736, AB_2244867, sheep, polyclonal	1:500

## Sheet: Secondary antibodies
Name of antibody	Immunogen	Manufacturer, catalog number, RRID, species, monoclonal or polyclonal	Concentration
Donkey anti‐Goat IgG, Alexa Fluor® 488	Goat IgG (H + L)	ThermoFisher, A11055, AB_2534102, donkey, polyclonal	1:400
Donkey anti‐Goat IgG, Alexa Fluor® 594	Goat IgG (H + L)	ThermoFisher, A11058, AB_2534105, donkey, polyclonal	1:400
Donkey anti‐Goat IgG, Alexa Fluor® 647	Goat IgG (H + L)	ThermoFisher, A21447, AB_2535864, donkey, polyclonal	1:400
Donkey anti‐Rabbit IgG, Alexa Fluor® 488	Rabbit IgG	ThermoFisher, R37118, AB_2556546, donkey, polyclonal	1:400
Donkey anti‐Rabbit IgG, Alexa Fluor® 594	Rabbit IgG	ThermoFisher, R37119, AB_2556547, donkey, polyclonal	1:400
Donkey anti‐Mouse IgG, Alexa Fluor® 488	Mouse IgG	ThermoFisher, R37114, AB_2556542, donkey, polyclonal	1:400
Donkey anti‐Mouse IgG, Alexa Fluor® 647	Mouse IgG	ThermoFisher, A31571, AB_2340866, donkey, polyclonal	1:400
Donkey Anti‐Rat IgG (H + L), Alexa Fluor® 488	Rat IgG (H + L)	ThermoFisher, A11006, AB_2534074, donkey, polyclonal	1:400
Donkey Anti‐Rat IgG (H + L), Alexa Fluor® 594	Rat IgG (H + L)	ThermoFisher, A21209, AB_2535795, donkey, polyclonal	1:400
Donkey Anti-Sheep IgG H&L (Alexa Fluor® 488)	Sheep IgG	Abcam, ab150177, AB_2801320, donkey, polyclonal	1:400
Donkey Anti-Sheep IgG H&L (Alexa Fluor® 594)	Sheep IgG	Abcam, ab150180, AB_2716768, donkey, polyclonal	1:400
