# Supplementary material for: Zonisamide promotes survival of human‐induced pluripotent stem cell‐derived dopaminergic neurons in the striatum of female rats
Source: J Neurosci Res. 2020 Jun 7;98(8):1575–87. doi: 10.1002/jnr.24668 (PMC7497107; doi:10.1002/jnr.24668)
Supplement: Supplementary file 2 — Table S2. List of primers [file JNR-98-1575-s002.xlsx]

## Sheet: List of primers
Primer name	Sequence
ratAcer2_F	TAGATGGTGGGTCTTTGCCC
ratAcer2_R	AACTCAGGGGCATTGTCGTT
ratAkap5_F	CGGCTCCAGGTTGGGCTTTA
ratAkap5_R	CTGTTCACGGCGTTGTCTCT
ratEpha4_F	TTCACATGAGCCAGGATGACCT
ratEpha4_R	CATCTGCTGCATCTGGGTTC
ratFn1_F	CTAGCAGTCCTGTGCCTGG
ratFn1_R	AACAGCCAGGCTTGCTCTGA
ratGapdh_F	GTGCCAGCCTCGTCTCATAG
ratGapdh_R	AGAGAAGGCAGCCCTGGTAA
ratGpd1_F	CTTGGCATCCCTATGAGCGT
ratGpd1_R	TTGCAGCCAATGGTCGTCTC
ratLrp1_F	TGCTGGCCCAGTTATTCAGG
ratLrp1_R	GGCACAGATACAGGTGGGTC
ratPcdhb21_F	TGGATGTAGGTGACCTGGCT
ratPcdhb21_R	GTGCCTCCCTGTCCAGTTTT
ratPdk4_F	ATGCCCCTTTGGCTGGTTTT
ratPdk4_R	GGCATCTGTCCCATAGCCTG
ratRerg_F	CGCATCCCGAGTCTGAACAT
ratRerg_R	ACAATCGCTGATTTGCCCAC
ratSlc19a3_F	TAGCAACATTTGGAGCTTTGGC
ratSlc19a3_R	ACAGAGATCCTGCGACGACA
ratSlitrk6_F	TGGTCCTGTGGTTGGTGTTTT
ratSlitrk6_R	GATGTGATCCGTGTCTGTAAAGC
ratWfs1_F	GACCGGAAAGGCATCACTTC
ratWfs1_R	TTTCCAGTACATGACCAGGGC
